# Supplementary material for: Beyond Equilibrium Refractive-Index Shifts: Dynamical Information Encoded in Sensorgrams
Source: Biomolecules. 2026 Jul 14;16(7):1032. doi: 10.3390/biom16071032 (PMC13406583; doi:10.3390/biom16071032)
Supplement: Supplementary file 1 [file biomolecules-16-01032-s001.zip]

Archive with 1 entries (1 files):
- biomolecules-4355359-supplementary.pdf
